# Supplementary material for: Exploring the Potential of Zirconium-89 in Diagnostic Radiopharmaceutical Applications: An Analytical Investigation
Source: Biomedicines. 2023 Apr 13;11(4):1173. doi: 10.3390/biomedicines11041173 (PMC10135474; doi:10.3390/biomedicines11041173)
Supplement: Supplementary file 1 [file biomedicines-11-01173-s001.zip]

Archive with 1 entries (1 files):
- biomedicines-2280832-supplementary.pdf
